# Supplementary material for: An extraordinary new family of spiders from caves in the Pacific Northwest (Araneae, Trogloraptoridae, new family)
Source: Zookeys. 2012 Aug 17;(215):77–102. doi: 10.3897/zookeys.215.3547 (PMC3428790; doi:10.3897/zookeys.215.3547)
Supplement: XML Treatment for Trogloraptoridae [file zookeys.215.3547-treatment1.xml]

<!DOCTYPE tp:taxon-treatment
  PUBLIC "-//TaxonX//DTD Taxonomic Treatment Publishing DTD v0 20100105//EN" "tax-treatment-NSO.dtd">
<tp:taxon-treatment xmlns:tp="http://www.plazi.org/taxpub"><tp:treatment-meta><mixed-citation publication-type="journal"><person-group><name><surname>Griswold</surname><given-names>Charles E.</given-names></name><name><surname>Audisio</surname><given-names>Tracy</given-names></name><name><surname>Ledford</surname><given-names>Joel M.</given-names></name></person-group><article-title>An extraordinary new family of spiders from caves in the Pacific Northwest (Araneae, Trogloraptoridae, new family)</article-title><source>Zookeys</source><day>17</day><month>8</month><year>2012</year><volume>2012</volume><issue>215</issue><fpage>77</fpage><lpage>102</lpage><pub-id pub-id-type="doi">10.3897/zookeys.215.3547</pub-id></mixed-citation></tp:treatment-meta><tp:nomenclature><tp:taxon-name>
                        <tp:taxon-name-part taxon-name-part-type="family">Trogloraptoridae</tp:taxon-name-part>
                    <object-id xmlns:xlink="http://www.w3.org/1999/xlink" xlink:type="simple">urn:lsid:zoobank.org:act:0B46EFED-0BE4-4618-B14C-0EFFAA7CA4EA</object-id>
								</tp:taxon-name><tp:taxon-authority>Griswold, Audisio &amp; Ledford</tp:taxon-authority><tp:taxon-status xmlns:xlink="http://www.w3.org/1999/xlink" xlink:type="simple">fam. n.</tp:taxon-status></tp:nomenclature><tp:treatment-sec sec-type="Types"><title>Types.</title><p><italic><tp:taxon-name>Trogloraptor marchingtoni</tp:taxon-name></italic> Griswold, Audisio and Ledford, here designated.</p></tp:treatment-sec><tp:treatment-sec sec-type="Diagnosis"><title>Diagnosis.</title><p>Ecribellate Haplogynae lacking AME, with ALE and PLE contiguous but PME separated (<xref ref-type="fig" rid="F2">Figs 9, 11</xref>), chelicerae free at base and distally not forming a chela with fang (<xref ref-type="fig" rid="F2">Figs 9, 10, 21</xref>, <xref ref-type="fig" rid="F4">24</xref>), Emerit’s glands absent from patellae and tibiae (<xref ref-type="fig" rid="F7">Fig. 37</xref>), posterior respiratory system with broad spiracle closer to spinnerets than to epigastric furrow (<xref ref-type="fig" rid="F2">Figs 12</xref>, <xref ref-type="fig" rid="F14">83</xref>), with paired, 2-branched lateral tracheal tubes and long, separate median entapophyses (<xref ref-type="fig" rid="F10">Figs 60, 63</xref>), ALS basal article crossed by a diagonal membranous area (<xref ref-type="fig" rid="F11">Fig. 68</xref>), and with all leg tarsi subsegmented and raptorial (<xref ref-type="fig" rid="F3">Figs 13, 14</xref>, <xref ref-type="fig" rid="F6">29–32</xref>, <xref ref-type="fig" rid="F7">38, 44</xref>).</p></tp:treatment-sec><tp:treatment-sec sec-type="Synapomorphies"><title>Synapomorphies.</title><p>The extraordinary, subsegmented raptorial leg tarsi are unique among spiders and clearly autapomorphic for the family.</p></tp:treatment-sec><tp:treatment-sec><!--Section generated to contain objects referenced in tp:taxon-treatment.--><fig id="F2" position="float" orientation="portrait"><label>Figures 9–14.</label><caption><p>Habitus and tarsi of male <italic><tp:taxon-name>Trogloraptor marchingtoni</tp:taxon-name></italic> (CASENT9040013) from M2 Cave. <bold>9</bold> front <bold>10</bold> mouthparts, ventral view <bold>11</bold> carapace, dorsal view <bold>12</bold> abdomen, ventral view, arrow to tracheal spiracle <bold>13</bold> tarsus I, prolateral; and <bold>14</bold> tarsus IV, prolateral.</p></caption><graphic xmlns:xlink="http://www.w3.org/1999/xlink" xlink:href="ZooKeys-215-077-g002.jpg" position="float" orientation="portrait" xlink:type="simple"/></fig><fig id="F4" position="float" orientation="portrait"><label>Figures 19–24.</label><caption><p>Scanning electron micrographs of the right chelicera of female <italic><tp:taxon-name>Trogloraptor marchingtoni</tp:taxon-name></italic> (CASENT9040051) from M2 Cave. <bold>19</bold> mesal view <bold>20</bold> mesal view, arrow to cheliceral gland openings <bold>21</bold> retrolateral view <bold>22</bold> ectal view <bold>23</bold> prolateral view, arrow to weak laminar ridge; and <bold>24</bold> prolateral view, close up of fang and opening of poison gland.</p></caption><graphic xmlns:xlink="http://www.w3.org/1999/xlink" xlink:href="ZooKeys-215-077-g004.jpg" position="float" orientation="portrait" xlink:type="simple"/></fig><fig id="F7" position="float" orientation="portrait"><label>Figures 37–44.</label><caption><p>Scanning electron micrographs of legs of <italic><tp:taxon-name>Trogloraptor marchingtoni</tp:taxon-name></italic> from No Name Cave. <bold>37</bold> left patella IV, dorsal view <bold>38</bold> left tarsus IV, retrolateral view <bold>39</bold> left tarsus IV, prolateral view <bold>40</bold> right tarsus III, retrolateral view <bold>41</bold> right tarsus IV, retrolateral view <bold>42</bold> left tarsus IV, retroventral view <bold>43</bold> right tarsus III, ventral view, arrows to spines <bold>44</bold> right tarsus IV, apical view. Figures <bold>37–39, 42</bold> (male, CASENT9040066) <bold>40, 41, 43, 44</bold> (female, CASENT9040051).</p></caption><graphic xmlns:xlink="http://www.w3.org/1999/xlink" xlink:href="ZooKeys-215-077-g007.jpg" position="float" orientation="portrait" xlink:type="simple"/></fig><fig id="F14" position="float" orientation="portrait"><label>Figures 81–86.</label><caption><p>Scanning electron micrographs of the spinnerets of <italic><tp:taxon-name>Trogloraptor marchingtoni</tp:taxon-name></italic> female <bold>(</bold>CASENT9039440) and male (CASENT9040066) from No Name Cave, and penultimate female from M2 Cave (CASENT9040012). <bold>81</bold> male colulus <bold>82</bold> male epiandrum <bold>83</bold> male posterior tracheal spiracle <bold>84</bold> penultimatefemale right ALS <bold>85</bold> female anal tubercle; and <bold>86</bold> male left PMS and PLS spinnerets, posterior, arrows to two aciniform gland spigots on PLS. <bold>AC</bold> aciniform gland spigots <bold>MAP</bold> major ampullate gland spigot(s) <bold>PMS</bold> posterior median spinnerets <bold>PLS</bold> posterior lateral spinnerets.</p></caption><graphic xmlns:xlink="http://www.w3.org/1999/xlink" xlink:href="ZooKeys-215-077-g014.jpg" position="float" orientation="portrait" xlink:type="simple"/></fig><fig id="F10" position="float" orientation="portrait"><label>Figures 59–64.</label><caption><p>Internal anatomy of <italic><tp:taxon-name>Trogloraptor marchingtoni</tp:taxon-name></italic>, female (CASENT9040051) from No Name Cave<bold>.</bold> <bold>59</bold> vulva, dorsal view <bold>60</bold> female posterior respiratory system, tracheae and apodemes, with arrows to median apodemes<bold>61–64</bold> Scanning electron micrographs of the internal anatomy <bold>61</bold> vulva, dorsal view, AT, atrium, RC, receptaculum <bold>62</bold> apex of right receptaculum <bold>63</bold> posterior respiratory system, dorsal view, with white arrow to median apodeme and black arrows to lateral tracheal branches; and <bold>64</bold> apex of apodeme (white arrow), note frayed end typical of muscle attachment. Booklungs removed from preparation in <bold>59, 61</bold> and <bold>62</bold>.</p></caption><graphic xmlns:xlink="http://www.w3.org/1999/xlink" xlink:href="ZooKeys-215-077-g010.jpg" position="float" orientation="portrait" xlink:type="simple"/></fig><fig id="F11" position="float" orientation="portrait"><label>Figures 65–68.</label><caption><p>Spinnerets, ventral view. <bold>65</bold> <tp:taxon-name>Segestriidae</tp:taxon-name> female, <italic><tp:taxon-name>Ariadna</tp:taxon-name></italic> sp. from Tinglewood, Western Australia (CASENT 9020550) <bold>66</bold> <tp:taxon-name>Pholcidae</tp:taxon-name> female, <italic><tp:taxon-name>Artema atlanta</tp:taxon-name></italic> from Hawaii, USA (CASENT 9047601) <bold>67</bold> <tp:taxon-name>Drymusidae</tp:taxon-name> female, <italic><tp:taxon-name>Drymusa capensis</tp:taxon-name></italic> from Table Mountain, South Africa (CASENT 9043173); and <bold>68</bold> <tp:taxon-name>Trogloraptoridae</tp:taxon-name> male, <italic><tp:taxon-name>Trogloraptor marchingtoni</tp:taxon-name></italic> (CASENT 9040065). Arrows point to membranous band on ALS base.</p></caption><graphic xmlns:xlink="http://www.w3.org/1999/xlink" xlink:href="ZooKeys-215-077-g011.jpg" position="float" orientation="portrait" xlink:type="simple"/></fig><fig id="F3" position="float" orientation="portrait"><label>Figures 15–18.</label><caption><p>Habitus of male <italic><tp:taxon-name>Trogloraptor marchingtoni</tp:taxon-name></italic> (CASENT9040013) from M2 Cave. <bold>15, 16 </bold>dorsal views <bold>17, 18</bold> ventral views; note pedicel in Figure <bold>16</bold>.</p></caption><graphic xmlns:xlink="http://www.w3.org/1999/xlink" xlink:href="ZooKeys-215-077-g003.jpg" position="float" orientation="portrait" xlink:type="simple"/></fig><fig id="F6" position="float" orientation="portrait"><label>Figures 29–36.</label><caption><p>Right appendages of female <italic><tp:taxon-name>Trogloraptor marchingtoni</tp:taxon-name></italic> (CASENT9040051) from No Name Cave. <bold>29</bold> metatarsus and tarsus of leg III, prolateral view, arrow to ventrolateral patch of curved, spinose setae <bold>30</bold> tarsus of leg IV, prolateral view, arrows to membranous regions <bold>31, 32</bold> tarsus of leg IV, prolateral view <bold>33</bold> curved setae onmetatarsus of leg III, prolateral view <bold>34</bold> tarsus of leg IV, dorsal view <bold>35 </bold>pedipalp, prolateral view; and <bold>36</bold> tarsal claw of pedipalp.</p></caption><graphic xmlns:xlink="http://www.w3.org/1999/xlink" xlink:href="ZooKeys-215-077-g006.jpg" position="float" orientation="portrait" xlink:type="simple"/></fig></tp:treatment-sec></tp:taxon-treatment>
