# Supplementary material for: An extraordinary new family of spiders from caves in the Pacific Northwest (Araneae, Trogloraptoridae, new family)
Source: Zookeys. 2012 Aug 17;(215):77–102. doi: 10.3897/zookeys.215.3547 (PMC3428790; doi:10.3897/zookeys.215.3547)
Supplement: XML Treatment for Trogloraptor [file zookeys.215.3547-treatment2.xml]

<!DOCTYPE tp:taxon-treatment
  PUBLIC "-//TaxonX//DTD Taxonomic Treatment Publishing DTD v0 20100105//EN" "tax-treatment-NSO.dtd">
<tp:taxon-treatment xmlns:tp="http://www.plazi.org/taxpub"><tp:treatment-meta><mixed-citation publication-type="journal"><person-group><name><surname>Griswold</surname><given-names>Charles E.</given-names></name><name><surname>Audisio</surname><given-names>Tracy</given-names></name><name><surname>Ledford</surname><given-names>Joel M.</given-names></name></person-group><article-title>An extraordinary new family of spiders from caves in the Pacific Northwest (Araneae, Trogloraptoridae, new family)</article-title><source>Zookeys</source><day>17</day><month>8</month><year>2012</year><volume>2012</volume><issue>215</issue><fpage>77</fpage><lpage>102</lpage><pub-id pub-id-type="doi">10.3897/zookeys.215.3547</pub-id></mixed-citation></tp:treatment-meta><tp:nomenclature><tp:taxon-name>
                        <tp:taxon-name-part taxon-name-part-type="genus">Trogloraptor</tp:taxon-name-part>
                    <object-id xmlns:xlink="http://www.w3.org/1999/xlink" xlink:type="simple">urn:lsid:zoobank.org:act:25F85266-612A-42BC-B2F9-72D3B5E0F7DC</object-id>
								<object-id xmlns:xlink="http://www.w3.org/1999/xlink" xlink:type="simple">http://species-id.net/wiki/Trogloraptor</object-id>
								</tp:taxon-name><tp:taxon-authority>Griswold, Audisio &amp; Ledford</tp:taxon-authority><tp:taxon-status xmlns:xlink="http://www.w3.org/1999/xlink" xlink:type="simple">gen. n.</tp:taxon-status></tp:nomenclature><tp:treatment-sec sec-type="Type species"><title>Type species.</title><p><italic><tp:taxon-name>Trogloraptor marchingtoni</tp:taxon-name></italic>new species, here designated.</p></tp:treatment-sec><tp:treatment-sec sec-type="Etymology"><title>Etymology.</title><p>The generic name refers to the cave habitat and raptorial tarsi.</p></tp:treatment-sec><tp:treatment-sec sec-type="Diagnosis"><title>Diagnosis.</title><p>By the characters of the family.</p></tp:treatment-sec><tp:treatment-sec sec-type="Synapomorphies"><title>Synapomorphies.</title><p>As for the family.<!--PageBreak--></p></tp:treatment-sec><tp:treatment-sec sec-type="Description"><title>Description.</title><p>Cephalothoraxwith carapace pear-shaped, narrowed anteriorly, pars cephalica faintly distinguished from pars thoracica, fovea indistinct (<xref ref-type="fig" rid="F2">Figs 11</xref>, <xref ref-type="fig" rid="F3">16</xref>); six eyes, AME absent, ALE and PLE contiguous, PME separated from lateral eyes by their diameter, separated from each other by more than twice their diameter, shiny tapeta fill entire eyecup, of “primitive” type (<xref ref-type="bibr" rid="B13">Homann 1971</xref>) (<xref ref-type="fig" rid="F2">Figs 9, 11</xref>); clypeus high, more than six times PME diameter, sloping anteriorly, ventral margin straight (<xref ref-type="fig" rid="F2">Fig. 9</xref>); chelicerae free at base, without a boss (<xref ref-type="fig" rid="F2">Figs 9</xref>, <xref ref-type="fig" rid="F4">22</xref>), with weak mesal lamellar ridge for basal 2/3 (<xref ref-type="fig" rid="F4">Fig. 23</xref>), fang furrow with one large distal prolateral tooth and two promarginal and two retromarginal small proximal teeth; promargin with more than 30 elongate setae and setae on both margins at fang base (<xref ref-type="fig" rid="F4">Figs 20, 21, 24</xref>), cheliceral gland opens as sparse pores near position of fang tip (<xref ref-type="fig" rid="F4">Figs 20</xref>); fang without serrations along inner margin, apex longer than base, poison gland pore subapical, retrolateral (<xref ref-type="fig" rid="F4">Figs 23, 24</xref>); no apparent chilum beneath clypeus but with small anterior sclerite between cheliceral bases, intercheliceral sclerite a narrow rectangle (<xref ref-type="fig" rid="F2">Fig. 9</xref>); labrum elongate, with numerous plumose setae from base to middle, labral tongue free, longitudinally wrinkled apically, with minute, bristle-like setae distad of tongue apex (<xref ref-type="fig" rid="F5">Fig. 27</xref>); pedipalpal coxa narrow, pointed apically, with membranous cuticle at apex and retroapical serrula (<xref ref-type="fig" rid="F2">Fig. 10</xref>), serrula teeth in two rows (<xref ref-type="fig" rid="F5">Figs 25, 26</xref>), with dorsal maxillary gland opening mesally near labrum (<xref ref-type="fig" rid="F5">Figs 27, 28</xref>); labium narrow, sides converging, with weak basal notches, fused to sternum (<xref ref-type="fig" rid="F2">Fig. 10</xref>); sternum heart-shaped, laterally undulate, anterior margin rounded on each side of labium, laterally with narrow lobes opposite coxae and rounded lobes between coxae, without free sclerites, posteriorly narrowly rounded between coxae IV (<xref ref-type="fig" rid="F3">Fig. 18</xref>); coxae cylindrical, without retrocoxal hymen, trochanters shorter than coxae, apices straight, without notch (<xref ref-type="fig" rid="F3">Fig. 18</xref>); narrow, slightly curved supracoxal sclerites above each leg coxa; leg formula 1243, legs elongate, femur I 1.69—2.30 times carapace length (<xref ref-type="fig" rid="F1">Figs 1–8</xref>, <xref ref-type="fig" rid="F3">15, 17</xref>), sparsely covered with plumose setae, cuticle smooth or with fine fingerprint pattern (<xref ref-type="fig" rid="F8">Figs 45–50</xref>), autospasy at coxa/trochanter joint, pairs of small sclerites visible in intersegmental membranes between coxae-trochanters and femora-patellae, metatarsi III and IV of female with ventrolateral patch of curved, spinose setae (<xref ref-type="fig" rid="F6">Figs 29, 33</xref>), densest proventrally, Emerit’s glands absent from patellae (<xref ref-type="fig" rid="F7">Fig. 37</xref>) and tibiae, legs with few spines except beneath tarsi I-III, pedipalp with dorsoapical spine on patella and median prolateral on tibia, female pedipalpal tarsus with three prolateral and one retrolateral spines; tarsal trichobothria absent, with only a single, subapical trichobothrium on metatarsi, 1–3 dorsal trichobothria on leg tibiae, more on pedipalpal tibia, bothrium with proximal hood (<xref ref-type="fig" rid="F8">Fig. 50</xref>) or a smooth, entire ring, narrower apically (<xref ref-type="fig" rid="F8">Fig. 49</xref>), trichome plumose, slightly narrowed basally (<xref ref-type="fig" rid="F8">Fig. 49</xref>); tarsal organ near apex of pedipalp, at mid point of leg tarsi proximad of second membranous subsegmentation (<xref ref-type="fig" rid="F8">Fig. 45</xref>), exposed, round, nearly flat, with central depressed circle or 1–2 raised sensillae (<xref ref-type="fig" rid="F8">Figs 46–48</xref>); leg tarsi raptorial (<xref ref-type="fig" rid="F1">Figs 5, 6</xref>, <xref ref-type="fig" rid="F2">13, 14</xref>, <xref ref-type="fig" rid="F6">29–32, 34</xref>), with flexible subsegmentations (<xref ref-type="fig" rid="F2">Figs 13, 14</xref>, <xref ref-type="fig" rid="F6">30</xref>) near base and subapically in female tarsi I-IV, male I-III, subapical only in male tarsus IV, tarsi I-III with paired stout spines ventrally, one pair proximad of and three pair distad of basal subsegmentation (<xref ref-type="fig" rid="F2">Figs 13</xref>, <xref ref-type="fig" rid="F7">40, 43, 44</xref>), tarsus IV lacks such spines (<xref ref-type="fig" rid="F2">Figs 14</xref>, <xref ref-type="fig" rid="F6">30</xref>); leg tarsi with three claws, STC I-III slightly asymmetrical, proclaw longer (<xref ref-type="fig" rid="F2">Figs 13</xref>, <xref ref-type="fig" rid="F7">43</xref>), STC teeth uniseriate, proclaws I-III with 8–9 teeth and fine basal comb, retroclaw with 15–25 fine <!--PageBreak-->teeth, STC IV sexually dimorphic, female claws equal (<xref ref-type="fig" rid="F7">Fig. 44</xref>), male asymmetrical, retroclaw with 22 teeth, proclaw short, palmate, with one large and fan of 9 smaller teeth (<xref ref-type="fig" rid="F2">Figs 14</xref>, <xref ref-type="fig" rid="F7">39</xref>), ITC long, curved, with distal and proximal teeth, tarsus without serrate accessory setae, claw tufts or scopulae (<xref ref-type="fig" rid="F6">Figs 35, 36</xref>, <xref ref-type="fig" rid="F7">40–43</xref>); female pedipalp with long, smooth claw (<xref ref-type="fig" rid="F6">Figs 35, 36</xref>). Abdomen oval, unsclerotized except at book lung openings, sparsely covered with setae (<xref ref-type="fig" rid="F2">Figs 12</xref>, <xref ref-type="fig" rid="F3">15–18</xref>); pedicel with ventral sclerite contiguous to sternum, dorsum with lorum divided anteriorly (<xref ref-type="fig" rid="F3">Fig. 16</xref>); male lacks epiandrous spigots (<xref ref-type="fig" rid="F14">Fig. 82</xref>); anterior respiratory system booklungs, posterior respiratory system with broad spiracle closer to spinnerets than to epigastric furrow (<xref ref-type="fig" rid="F2">Figs 12</xref>, <xref ref-type="fig" rid="F14">83</xref>), with paired, 2-branched lateral tracheal tubes and long, separate median entapophyses (<xref ref-type="fig" rid="F10">Figs 60, 63</xref>), entapophyses tips frayed as muscle attachments (<xref ref-type="fig" rid="F10">Fig. 64</xref>); colulus a large, oval sclerotized lobe, covered with hairs (<xref ref-type="fig" rid="F13">Figs 75</xref>, <xref ref-type="fig" rid="F14">81</xref>); ALS with three segments (<xref ref-type="fig" rid="F12">Fig. 69</xref>), basal segment divided obliquely by membranous cuticle (<xref ref-type="fig" rid="F11">Fig. 68</xref>), with about 30 PI gland spigots, each with convex base and a narrow tapering shaft, shaft origin slightly sunken into base and encircled by a cuticular ridge (<xref ref-type="fig" rid="F12">Fig. 71</xref>), female mesally with anterior large and posterior small MAP gland spigots (<xref ref-type="fig" rid="F12">Figs 69, 72</xref>, <xref ref-type="fig" rid="F14">84</xref>); male resembles female except posterior MAP gland spigot replaced by a small nubbin (<xref ref-type="fig" rid="F12">Fig. 70</xref>); PMS of female with two spigots with squat bases and narrow shafts (<xref ref-type="fig" rid="F13">Figs 77, 78</xref>), male retains only the posterior (<xref ref-type="fig" rid="F13">Fig. 80</xref>), suggesting that this is an AC gland spigot and the anterior is a mAP gland spigot, cuticle on mesal surface of PMS wrinkled (<xref ref-type="fig" rid="F13">Fig. 77</xref>); PLS of female (<xref ref-type="fig" rid="F12">Figs 73, 74</xref>) and male (<xref ref-type="fig" rid="F14">Fig. 86</xref>) with two spigots with squat bases and narrow shafts, these probably AC gland spigots; female genitalia haplogyne, anterior edge of epigastric furrow sclerotized, vulva internally (<xref ref-type="fig" rid="F10">Figs 59, 61</xref>) with median atrium and paired, lateral receptacula with sclerotized stalks and membranous apical bulbs (<xref ref-type="fig" rid="F10">Fig. 62</xref>), apical bulbs may serve as muscle attachments; male pedipalp femur to tarsus lacking apophyses, cymbium narrow, without trichobothria or chemosensory scopulae, extending far beyond base of bulb (<xref ref-type="fig" rid="F2">Figs 9</xref>, <xref ref-type="fig" rid="F3">15, 17</xref>, <xref ref-type="fig" rid="F9">51, 52, 57</xref>); male pedipalpal bulb piriform, swollen, lacking processes, embolus long, slender, recurved apically (<xref ref-type="fig" rid="F9">Figs 51–58</xref>), spermpore subapical (<xref ref-type="fig" rid="F9">Fig. 56</xref>), reservoir broad, making 1 ½ spiral within bulb (<xref ref-type="fig" rid="F9">Figs 57, 58</xref>), basal haematodocha does not expand but bulb orientation twists slightly.</p></tp:treatment-sec><tp:treatment-sec sec-type="Composition"><title>Composition.</title><p>One species described, probably another known only from juveniles.</p></tp:treatment-sec><tp:treatment-sec sec-type="Distribution"><title>Distribution.</title><p>Known only from caves and old growth forest understory in the Klamath-Siskiyou region of Oregon and California.</p></tp:treatment-sec><tp:treatment-sec><!--Section generated to contain objects referenced in tp:taxon-treatment.--><fig id="F2" position="float" orientation="portrait"><label>Figures 9–14.</label><caption><p>Habitus and tarsi of male <italic><tp:taxon-name>Trogloraptor marchingtoni</tp:taxon-name></italic> (CASENT9040013) from M2 Cave. <bold>9</bold> front <bold>10</bold> mouthparts, ventral view <bold>11</bold> carapace, dorsal view <bold>12</bold> abdomen, ventral view, arrow to tracheal spiracle <bold>13</bold> tarsus I, prolateral; and <bold>14</bold> tarsus IV, prolateral.</p></caption><graphic xmlns:xlink="http://www.w3.org/1999/xlink" xlink:href="ZooKeys-215-077-g002.jpg" position="float" orientation="portrait" xlink:type="simple"/></fig><fig id="F3" position="float" orientation="portrait"><label>Figures 15–18.</label><caption><p>Habitus of male <italic><tp:taxon-name>Trogloraptor marchingtoni</tp:taxon-name></italic> (CASENT9040013) from M2 Cave. <bold>15, 16 </bold>dorsal views <bold>17, 18</bold> ventral views; note pedicel in Figure <bold>16</bold>.</p></caption><graphic xmlns:xlink="http://www.w3.org/1999/xlink" xlink:href="ZooKeys-215-077-g003.jpg" position="float" orientation="portrait" xlink:type="simple"/></fig><fig id="F4" position="float" orientation="portrait"><label>Figures 19–24.</label><caption><p>Scanning electron micrographs of the right chelicera of female <italic><tp:taxon-name>Trogloraptor marchingtoni</tp:taxon-name></italic> (CASENT9040051) from M2 Cave. <bold>19</bold> mesal view <bold>20</bold> mesal view, arrow to cheliceral gland openings <bold>21</bold> retrolateral view <bold>22</bold> ectal view <bold>23</bold> prolateral view, arrow to weak laminar ridge; and <bold>24</bold> prolateral view, close up of fang and opening of poison gland.</p></caption><graphic xmlns:xlink="http://www.w3.org/1999/xlink" xlink:href="ZooKeys-215-077-g004.jpg" position="float" orientation="portrait" xlink:type="simple"/></fig><fig id="F5" position="float" orientation="portrait"><label>Figures 25–28.</label><caption><p>Scanning electron micrographs of the endite of a female <italic><tp:taxon-name>Trogloraptor marchingtoni</tp:taxon-name></italic> (CASENT9040051) from M2 Cave. <bold>25</bold> serrula <bold>26</bold> serrula, close up, note multiple tooth rows <bold>27</bold> labrum and left endite, dorsal view, arrow to maxillary gland opening <bold>28</bold> maxillary gland opening, close up.</p></caption><graphic xmlns:xlink="http://www.w3.org/1999/xlink" xlink:href="ZooKeys-215-077-g005.jpg" position="float" orientation="portrait" xlink:type="simple"/></fig><fig id="F1" position="float" orientation="portrait"><label>Figures 1–8.</label><caption><p>Habitus of live <italic><tp:taxon-name>Trogloraptor marchingtoni</tp:taxon-name></italic>. <bold>1–4</bold> female in captivity (JL) <bold>5</bold> female in Lake Cave (CG) <bold>6</bold> female in M2 Cave (RD) <bold>7, 8</bold> female in No Name Cave (BM).</p></caption><graphic xmlns:xlink="http://www.w3.org/1999/xlink" xlink:href="ZooKeys-215-077-g001.jpg" position="float" orientation="portrait" xlink:type="simple"/></fig><fig id="F8" position="float" orientation="portrait"><label>Figures 45–50.</label><caption><p>Scanning electron micrographs of sensory organs of <italic><tp:taxon-name>Trogloraptor marchingtoni</tp:taxon-name></italic>. <bold>45</bold> right tarsus I, arrow to tarsal organ <bold>46</bold> tarsus IV, arrow to tarsal organ <bold>47</bold> right tarsus I, tarsal organ <bold>48</bold> tarsal organ on palp <bold>49</bold> trichobothrium on tibia of R leg III, prolateral view <bold>50</bold> trichobothrial base on metatarsus of right leg III. Figures <bold>45, 47–49</bold> (female, CASENT9040051) <bold>46</bold> <bold>(</bold>male,CASENT9040066) <bold>50</bold> (female, CASENT9040041).</p></caption><graphic xmlns:xlink="http://www.w3.org/1999/xlink" xlink:href="ZooKeys-215-077-g008.jpg" position="float" orientation="portrait" xlink:type="simple"/></fig><fig id="F6" position="float" orientation="portrait"><label>Figures 29–36.</label><caption><p>Right appendages of female <italic><tp:taxon-name>Trogloraptor marchingtoni</tp:taxon-name></italic> (CASENT9040051) from No Name Cave. <bold>29</bold> metatarsus and tarsus of leg III, prolateral view, arrow to ventrolateral patch of curved, spinose setae <bold>30</bold> tarsus of leg IV, prolateral view, arrows to membranous regions <bold>31, 32</bold> tarsus of leg IV, prolateral view <bold>33</bold> curved setae onmetatarsus of leg III, prolateral view <bold>34</bold> tarsus of leg IV, dorsal view <bold>35 </bold>pedipalp, prolateral view; and <bold>36</bold> tarsal claw of pedipalp.</p></caption><graphic xmlns:xlink="http://www.w3.org/1999/xlink" xlink:href="ZooKeys-215-077-g006.jpg" position="float" orientation="portrait" xlink:type="simple"/></fig><fig id="F7" position="float" orientation="portrait"><label>Figures 37–44.</label><caption><p>Scanning electron micrographs of legs of <italic><tp:taxon-name>Trogloraptor marchingtoni</tp:taxon-name></italic> from No Name Cave. <bold>37</bold> left patella IV, dorsal view <bold>38</bold> left tarsus IV, retrolateral view <bold>39</bold> left tarsus IV, prolateral view <bold>40</bold> right tarsus III, retrolateral view <bold>41</bold> right tarsus IV, retrolateral view <bold>42</bold> left tarsus IV, retroventral view <bold>43</bold> right tarsus III, ventral view, arrows to spines <bold>44</bold> right tarsus IV, apical view. Figures <bold>37–39, 42</bold> (male, CASENT9040066) <bold>40, 41, 43, 44</bold> (female, CASENT9040051).</p></caption><graphic xmlns:xlink="http://www.w3.org/1999/xlink" xlink:href="ZooKeys-215-077-g007.jpg" position="float" orientation="portrait" xlink:type="simple"/></fig><fig id="F14" position="float" orientation="portrait"><label>Figures 81–86.</label><caption><p>Scanning electron micrographs of the spinnerets of <italic><tp:taxon-name>Trogloraptor marchingtoni</tp:taxon-name></italic> female <bold>(</bold>CASENT9039440) and male (CASENT9040066) from No Name Cave, and penultimate female from M2 Cave (CASENT9040012). <bold>81</bold> male colulus <bold>82</bold> male epiandrum <bold>83</bold> male posterior tracheal spiracle <bold>84</bold> penultimatefemale right ALS <bold>85</bold> female anal tubercle; and <bold>86</bold> male left PMS and PLS spinnerets, posterior, arrows to two aciniform gland spigots on PLS. <bold>AC</bold> aciniform gland spigots <bold>MAP</bold> major ampullate gland spigot(s) <bold>PMS</bold> posterior median spinnerets <bold>PLS</bold> posterior lateral spinnerets.</p></caption><graphic xmlns:xlink="http://www.w3.org/1999/xlink" xlink:href="ZooKeys-215-077-g014.jpg" position="float" orientation="portrait" xlink:type="simple"/></fig><fig id="F10" position="float" orientation="portrait"><label>Figures 59–64.</label><caption><p>Internal anatomy of <italic><tp:taxon-name>Trogloraptor marchingtoni</tp:taxon-name></italic>, female (CASENT9040051) from No Name Cave<bold>.</bold> <bold>59</bold> vulva, dorsal view <bold>60</bold> female posterior respiratory system, tracheae and apodemes, with arrows to median apodemes<bold>61–64</bold> Scanning electron micrographs of the internal anatomy <bold>61</bold> vulva, dorsal view, AT, atrium, RC, receptaculum <bold>62</bold> apex of right receptaculum <bold>63</bold> posterior respiratory system, dorsal view, with white arrow to median apodeme and black arrows to lateral tracheal branches; and <bold>64</bold> apex of apodeme (white arrow), note frayed end typical of muscle attachment. Booklungs removed from preparation in <bold>59, 61</bold> and <bold>62</bold>.</p></caption><graphic xmlns:xlink="http://www.w3.org/1999/xlink" xlink:href="ZooKeys-215-077-g010.jpg" position="float" orientation="portrait" xlink:type="simple"/></fig><fig id="F13" position="float" orientation="portrait"><label>Figures 75–80.</label><caption><p>Scanning electron micrographs of spinnerets of <italic><tp:taxon-name>Trogloraptor marchingtoni</tp:taxon-name></italic> from No Name Cave, female <bold>(</bold>CASENT9039440), male (CASENT9040066). <bold>75</bold> female spinneret overview (image flipped) <bold>76</bold> male spinneret overview <bold>77</bold> female PMS overview (image flipped) <bold>78</bold> female left PMS (image flipped) <bold>79</bold> female PMS close up showing aciniform gland spigots; and <bold>80</bold> male left PMS apex showing single aciniform gland spigot. <bold>AC</bold> aciniform gland spigots <bold>ALS</bold> anterior lateral spinneret <bold>mAP</bold> minor ampullate gland spigot(s) <bold>PMS</bold> posterior median spinnerets <bold>PLS</bold> posterior lateral spinnerets.</p></caption><graphic xmlns:xlink="http://www.w3.org/1999/xlink" xlink:href="ZooKeys-215-077-g013.jpg" position="float" orientation="portrait" xlink:type="simple"/></fig><fig id="F12" position="float" orientation="portrait"><label>Figures 69–74.</label><caption><p>Scanning electron micrographs of the ALS and PLS of <italic><tp:taxon-name>Trogloraptor marchingtoni</tp:taxon-name></italic>, female <bold>(</bold>CASENT9039440) and male (CASENT9040066) from No Name Cave and penultimate female from M2 Cave (CASENT9040012). <bold>69</bold> penultimatefemale, right ALS, numbers refer to the three ALS segments <bold>70</bold> male right ALS <bold>71</bold> female ALS piriform gland spigots (left image flipped to appear right) <bold>72</bold> female major ampullate gland spigots of ALS, arrows showing individual and grouped sensillae (right image flipped to appear left) <bold>73</bold> female PLS apex showing aciniform gland spigots (left image flipped to appear right); and <bold>74</bold> female <bold>right PLS apex</bold>. <bold>AC</bold> aciniform gland spigots <bold>MAP</bold> major ampullate gland spigot(s) <bold>Nu</bold> nubbin.</p></caption><graphic xmlns:xlink="http://www.w3.org/1999/xlink" xlink:href="ZooKeys-215-077-g012.jpg" position="float" orientation="portrait" xlink:type="simple"/></fig><fig id="F11" position="float" orientation="portrait"><label>Figures 65–68.</label><caption><p>Spinnerets, ventral view. <bold>65</bold> <tp:taxon-name>Segestriidae</tp:taxon-name> female, <italic><tp:taxon-name>Ariadna</tp:taxon-name></italic> sp. from Tinglewood, Western Australia (CASENT 9020550) <bold>66</bold> <tp:taxon-name>Pholcidae</tp:taxon-name> female, <italic><tp:taxon-name>Artema atlanta</tp:taxon-name></italic> from Hawaii, USA (CASENT 9047601) <bold>67</bold> <tp:taxon-name>Drymusidae</tp:taxon-name> female, <italic><tp:taxon-name>Drymusa capensis</tp:taxon-name></italic> from Table Mountain, South Africa (CASENT 9043173); and <bold>68</bold> <tp:taxon-name>Trogloraptoridae</tp:taxon-name> male, <italic><tp:taxon-name>Trogloraptor marchingtoni</tp:taxon-name></italic> (CASENT 9040065). Arrows point to membranous band on ALS base.</p></caption><graphic xmlns:xlink="http://www.w3.org/1999/xlink" xlink:href="ZooKeys-215-077-g011.jpg" position="float" orientation="portrait" xlink:type="simple"/></fig><fig id="F9" position="float" orientation="portrait"><label>Figures 51–58.</label><caption><p>Male pedipalp of <italic><tp:taxon-name>Trogloraptor marchingtoni</tp:taxon-name></italic>: <bold>51–56</bold> Scanning electron micrographs of right pedipalp <bold>51</bold> tarsus and bulb, apical view <bold>52</bold> tarsus and bulb, dorsal view <bold>53</bold> bulb, dorsal view <bold>54  </bold>embolus, dorsal view <bold>55</bold> bulb, ventral view <bold>56</bold> embolus, ventral view, arrow to sperm pore <bold>57, 58  </bold>Automontage of left pedipalp <bold>57</bold> prolateral view <bold>58</bold> retrolateral view. Figures <bold>51–56</bold> CASENT9040013 from M2 Cave <bold>57, 58</bold> CASENT9040066 from No Name Cave.</p></caption><graphic xmlns:xlink="http://www.w3.org/1999/xlink" xlink:href="ZooKeys-215-077-g009.jpg" position="float" orientation="portrait" xlink:type="simple"/></fig></tp:treatment-sec><ref-list><ref id="B13"><mixed-citation xmlns:xlink="http://www.w3.org/1999/xlink" xlink:type="simple"><person-group><name name-style="western"><surname>Homann</surname><given-names>H</given-names></name></person-group> (<year>1971</year>)<article-title> Die Augen der Araneae: Anatomie, Ontogenese und Bedeutung für die Systematik (Chelicerata, Arachnida).</article-title><source>Zeitschrift für Morphologie der Tiere </source><volume>69</volume>: <fpage>201</fpage>-<lpage>272</lpage>. doi: <ext-link ext-link-type="uri" xlink:href="http://dx.doi.org/10.1007/BF00277623" xlink:type="simple">10.1007/BF00277623</ext-link></mixed-citation></ref></ref-list></tp:taxon-treatment>
