# Supplementary material for: An extraordinary new family of spiders from caves in the Pacific Northwest (Araneae, Trogloraptoridae, new family)
Source: Zookeys. 2012 Aug 17;(215):77–102. doi: 10.3897/zookeys.215.3547 (PMC3428790; doi:10.3897/zookeys.215.3547)
Supplement: XML Treatment for Trogloraptor marchingtoni [file zookeys.215.3547-treatment3.xml]

<!DOCTYPE tp:taxon-treatment
  PUBLIC "-//TaxonX//DTD Taxonomic Treatment Publishing DTD v0 20100105//EN" "tax-treatment-NSO.dtd">
<tp:taxon-treatment xmlns:tp="http://www.plazi.org/taxpub"><tp:treatment-meta><mixed-citation publication-type="journal"><person-group><name><surname>Griswold</surname><given-names>Charles E.</given-names></name><name><surname>Audisio</surname><given-names>Tracy</given-names></name><name><surname>Ledford</surname><given-names>Joel M.</given-names></name></person-group><article-title>An extraordinary new family of spiders from caves in the Pacific Northwest (Araneae, Trogloraptoridae, new family)</article-title><source>Zookeys</source><day>17</day><month>8</month><year>2012</year><volume>2012</volume><issue>215</issue><fpage>77</fpage><lpage>102</lpage><pub-id pub-id-type="doi">10.3897/zookeys.215.3547</pub-id></mixed-citation></tp:treatment-meta><tp:nomenclature><tp:taxon-name>
                        <tp:taxon-name-part taxon-name-part-type="genus">Trogloraptor</tp:taxon-name-part>
                        <tp:taxon-name-part taxon-name-part-type="species">marchingtoni</tp:taxon-name-part>
                    <object-id xmlns:xlink="http://www.w3.org/1999/xlink" xlink:type="simple">urn:lsid:zoobank.org:act:DD0946CA-9479-4DC5-BCA2-384B6B82599E</object-id>
								<object-id xmlns:xlink="http://www.w3.org/1999/xlink" xlink:type="simple">http://species-id.net/wiki/Trogloraptor_marchingtoni</object-id>
								</tp:taxon-name><tp:taxon-status xmlns:xlink="http://www.w3.org/1999/xlink" xlink:type="simple">sp. n.</tp:taxon-status><xref ref-type="fig" rid="F10">Figures 1–64</xref><xref ref-type="fig" rid="F11">68</xref><xref ref-type="fig" rid="F12"/><xref ref-type="fig" rid="F13"/><xref ref-type="fig" rid="F14">–86</xref></tp:nomenclature><tp:treatment-sec sec-type="Types"><title>Types.</title><p>Holotype male from M2 Cave, 15.7 km SSW Grants Pass, Josephine Co., Oregon, USA, collected 29 July 2010 by R. S. Davis and D. S. Snyder, CASENT9040013, and paratype female from No Name Cave, Josephine Co., Oregon, 17.8 km SSW Grants Pass, collected 16 Sept. 2010 by N. Marchington, CASENT9040065, deposited in CAS.<!--PageBreak--><!--PageBreak--></p></tp:treatment-sec><tp:treatment-sec sec-type="Etymology"><title>Etymology.</title><p>The specific name is a patronym in honor of Neil Marchington, cave biologist, Advisory Board member of the Western Cave Conservatory, Conservation Chair, Western Region, National Speleological Society and Deschutes County Deputy Sheriff, in gratitude for his help and kindness.</p></tp:treatment-sec><tp:treatment-sec sec-type="Diagnosis"><title>Diagnosis.</title><p>By the characters of the genus.</p><p><bold>Male (Holotype).</bold> Total length 9.70. Markings as in <xref ref-type="fig" rid="F2">Figs 9–12</xref>, <xref ref-type="fig" rid="F3">15–18</xref>, cephalothorax, legs and pedipalps yellow-brown, unmarked except for dark brown v-mark posteriorly on pars cephalica, clypeus and chelicerae orange brown, abdomen purple brown with faint light chevrons posteriorly on dorsum. Carapace 4.50 long, 3.10 wide; clypeus 1.33 high; ocular area 0.45 long, 1.30 wide; ratio of eyes ALE:PME:PLE, <!--PageBreak-->1.08:1.00:1.08; diameter of PME 0.18; chelicerae 2.38 long; sternum 1.75 long, 1.88 wide; labium 1.08 long, 0.70 wide; pedipalpal coxa 1.50 long, 0.45 wide; leg measurements (Femur + Patella + Tibia + Metatarsus + Tarsus = [Total]): I: 8.25 + 1.40 + 9.25 + 9.00 + 1.45 = [29.35]; II: 7.75 + 1.35 + 8.05 + 8.00 + 1.40 = [26.55]; III: 6.40 + 1.40 + 6.25 + 5.70 + 1.60 = [21.35]; IV: 7.15 + 1.40 + 6.50 + 6.35 + 1.50 = [22.90]; pedipalp: 1.55 + 0.55 + 1.70 + 2.40 = [6.20]. Pedipalp as in <xref ref-type="fig" rid="F2">Figs 9</xref>, <xref ref-type="fig" rid="F3">16</xref>, <xref ref-type="fig" rid="F9">51–58</xref>.</p><p><bold>Variation (N=2):</bold> Total length 6.90—9.70; carapace length 1.19--1.45 times width, height 0.33—0.35 times width; PER width 2.89—3.00 times OAL; clypeal height 6.43—7.00 times PME diameter; clypeal height 1.74—2.11 times cheliceral length; sternum length 0.92—0.93 times width, labium length 1.54—1.55 times width, pedipalpal coxa length 2.81—3.33 times width; femur I length 1.83—2.30 times carapace length; metatarsus I length 2.03—2.06 times carapace length.<!--PageBreak--></p><fig id="F1" position="float" orientation="portrait"><label>Figures 1–8.</label><caption><p>Habitus of live <italic><tp:taxon-name>Trogloraptor marchingtoni</tp:taxon-name></italic>. <bold>1–4</bold> female in captivity (JL) <bold>5</bold> female in Lake Cave (CG) <bold>6</bold> female in M2 Cave (RD) <bold>7, 8</bold> female in No Name Cave (BM).</p></caption><graphic xmlns:xlink="http://www.w3.org/1999/xlink" xlink:href="ZooKeys-215-077-g001.jpg" position="float" orientation="portrait" xlink:type="simple"/></fig><fig id="F2" position="float" orientation="portrait"><label>Figures 9–14.</label><caption><p>Habitus and tarsi of male <italic><tp:taxon-name>Trogloraptor marchingtoni</tp:taxon-name></italic> (CASENT9040013) from M2 Cave. <bold>9</bold> front <bold>10</bold> mouthparts, ventral view <bold>11</bold> carapace, dorsal view <bold>12</bold> abdomen, ventral view, arrow to tracheal spiracle <bold>13</bold> tarsus I, prolateral; and <bold>14</bold> tarsus IV, prolateral.</p></caption><graphic xmlns:xlink="http://www.w3.org/1999/xlink" xlink:href="ZooKeys-215-077-g002.jpg" position="float" orientation="portrait" xlink:type="simple"/></fig><fig id="F3" position="float" orientation="portrait"><label>Figures 15–18.</label><caption><p>Habitus of male <italic><tp:taxon-name>Trogloraptor marchingtoni</tp:taxon-name></italic> (CASENT9040013) from M2 Cave. <bold>15, 16 </bold>dorsal views <bold>17, 18</bold> ventral views; note pedicel in Figure <bold>16</bold>.</p></caption><graphic xmlns:xlink="http://www.w3.org/1999/xlink" xlink:href="ZooKeys-215-077-g003.jpg" position="float" orientation="portrait" xlink:type="simple"/></fig><fig id="F4" position="float" orientation="portrait"><label>Figures 19–24.</label><caption><p>Scanning electron micrographs of the right chelicera of female <italic><tp:taxon-name>Trogloraptor marchingtoni</tp:taxon-name></italic> (CASENT9040051) from M2 Cave. <bold>19</bold> mesal view <bold>20</bold> mesal view, arrow to cheliceral gland openings <bold>21</bold> retrolateral view <bold>22</bold> ectal view <bold>23</bold> prolateral view, arrow to weak laminar ridge; and <bold>24</bold> prolateral view, close up of fang and opening of poison gland.</p></caption><graphic xmlns:xlink="http://www.w3.org/1999/xlink" xlink:href="ZooKeys-215-077-g004.jpg" position="float" orientation="portrait" xlink:type="simple"/></fig><fig id="F5" position="float" orientation="portrait"><label>Figures 25–28.</label><caption><p>Scanning electron micrographs of the endite of a female <italic><tp:taxon-name>Trogloraptor marchingtoni</tp:taxon-name></italic> (CASENT9040051) from M2 Cave. <bold>25</bold> serrula <bold>26</bold> serrula, close up, note multiple tooth rows <bold>27</bold> labrum and left endite, dorsal view, arrow to maxillary gland opening <bold>28</bold> maxillary gland opening, close up.</p></caption><graphic xmlns:xlink="http://www.w3.org/1999/xlink" xlink:href="ZooKeys-215-077-g005.jpg" position="float" orientation="portrait" xlink:type="simple"/></fig><fig id="F6" position="float" orientation="portrait"><label>Figures 29–36.</label><caption><p>Right appendages of female <italic><tp:taxon-name>Trogloraptor marchingtoni</tp:taxon-name></italic> (CASENT9040051) from No Name Cave. <bold>29</bold> metatarsus and tarsus of leg III, prolateral view, arrow to ventrolateral patch of curved, spinose setae <bold>30</bold> tarsus of leg IV, prolateral view, arrows to membranous regions <bold>31, 32</bold> tarsus of leg IV, prolateral view <bold>33</bold> curved setae onmetatarsus of leg III, prolateral view <bold>34</bold> tarsus of leg IV, dorsal view <bold>35 </bold>pedipalp, prolateral view; and <bold>36</bold> tarsal claw of pedipalp.</p></caption><graphic xmlns:xlink="http://www.w3.org/1999/xlink" xlink:href="ZooKeys-215-077-g006.jpg" position="float" orientation="portrait" xlink:type="simple"/></fig><fig id="F7" position="float" orientation="portrait"><label>Figures 37–44.</label><caption><p>Scanning electron micrographs of legs of <italic><tp:taxon-name>Trogloraptor marchingtoni</tp:taxon-name></italic> from No Name Cave. <bold>37</bold> left patella IV, dorsal view <bold>38</bold> left tarsus IV, retrolateral view <bold>39</bold> left tarsus IV, prolateral view <bold>40</bold> right tarsus III, retrolateral view <bold>41</bold> right tarsus IV, retrolateral view <bold>42</bold> left tarsus IV, retroventral view <bold>43</bold> right tarsus III, ventral view, arrows to spines <bold>44</bold> right tarsus IV, apical view. Figures <bold>37–39, 42</bold> (male, CASENT9040066) <bold>40, 41, 43, 44</bold> (female, CASENT9040051).</p></caption><graphic xmlns:xlink="http://www.w3.org/1999/xlink" xlink:href="ZooKeys-215-077-g007.jpg" position="float" orientation="portrait" xlink:type="simple"/></fig><fig id="F8" position="float" orientation="portrait"><label>Figures 45–50.</label><caption><p>Scanning electron micrographs of sensory organs of <italic><tp:taxon-name>Trogloraptor marchingtoni</tp:taxon-name></italic>. <bold>45</bold> right tarsus I, arrow to tarsal organ <bold>46</bold> tarsus IV, arrow to tarsal organ <bold>47</bold> right tarsus I, tarsal organ <bold>48</bold> tarsal organ on palp <bold>49</bold> trichobothrium on tibia of R leg III, prolateral view <bold>50</bold> trichobothrial base on metatarsus of right leg III. Figures <bold>45, 47–49</bold> (female, CASENT9040051) <bold>46</bold> <bold>(</bold>male,CASENT9040066) <bold>50</bold> (female, CASENT9040041).</p></caption><graphic xmlns:xlink="http://www.w3.org/1999/xlink" xlink:href="ZooKeys-215-077-g008.jpg" position="float" orientation="portrait" xlink:type="simple"/></fig><fig id="F9" position="float" orientation="portrait"><label>Figures 51–58.</label><caption><p>Male pedipalp of <italic><tp:taxon-name>Trogloraptor marchingtoni</tp:taxon-name></italic>: <bold>51–56</bold> Scanning electron micrographs of right pedipalp <bold>51</bold> tarsus and bulb, apical view <bold>52</bold> tarsus and bulb, dorsal view <bold>53</bold> bulb, dorsal view <bold>54  </bold>embolus, dorsal view <bold>55</bold> bulb, ventral view <bold>56</bold> embolus, ventral view, arrow to sperm pore <bold>57, 58  </bold>Automontage of left pedipalp <bold>57</bold> prolateral view <bold>58</bold> retrolateral view. Figures <bold>51–56</bold> CASENT9040013 from M2 Cave <bold>57, 58</bold> CASENT9040066 from No Name Cave.</p></caption><graphic xmlns:xlink="http://www.w3.org/1999/xlink" xlink:href="ZooKeys-215-077-g009.jpg" position="float" orientation="portrait" xlink:type="simple"/></fig><fig id="F10" position="float" orientation="portrait"><label>Figures 59–64.</label><caption><p>Internal anatomy of <italic><tp:taxon-name>Trogloraptor marchingtoni</tp:taxon-name></italic>, female (CASENT9040051) from No Name Cave<bold>.</bold> <bold>59</bold> vulva, dorsal view <bold>60</bold> female posterior respiratory system, tracheae and apodemes, with arrows to median apodemes<bold>61–64</bold> Scanning electron micrographs of the internal anatomy <bold>61</bold> vulva, dorsal view, AT, atrium, RC, receptaculum <bold>62</bold> apex of right receptaculum <bold>63</bold> posterior respiratory system, dorsal view, with white arrow to median apodeme and black arrows to lateral tracheal branches; and <bold>64</bold> apex of apodeme (white arrow), note frayed end typical of muscle attachment. Booklungs removed from preparation in <bold>59, 61</bold> and <bold>62</bold>.</p></caption><graphic xmlns:xlink="http://www.w3.org/1999/xlink" xlink:href="ZooKeys-215-077-g010.jpg" position="float" orientation="portrait" xlink:type="simple"/></fig><fig id="F11" position="float" orientation="portrait"><label>Figures 65–68.</label><caption><p>Spinnerets, ventral view. <bold>65</bold> <tp:taxon-name>Segestriidae</tp:taxon-name> female, <italic><tp:taxon-name>Ariadna</tp:taxon-name></italic> sp. from Tinglewood, Western Australia (CASENT 9020550) <bold>66</bold> <tp:taxon-name>Pholcidae</tp:taxon-name> female, <italic><tp:taxon-name>Artema atlanta</tp:taxon-name></italic> from Hawaii, USA (CASENT 9047601) <bold>67</bold> <tp:taxon-name>Drymusidae</tp:taxon-name> female, <italic><tp:taxon-name>Drymusa capensis</tp:taxon-name></italic> from Table Mountain, South Africa (CASENT 9043173); and <bold>68</bold> <tp:taxon-name>Trogloraptoridae</tp:taxon-name> male, <italic><tp:taxon-name>Trogloraptor marchingtoni</tp:taxon-name></italic> (CASENT 9040065). Arrows point to membranous band on ALS base.</p></caption><graphic xmlns:xlink="http://www.w3.org/1999/xlink" xlink:href="ZooKeys-215-077-g011.jpg" position="float" orientation="portrait" xlink:type="simple"/></fig><fig id="F12" position="float" orientation="portrait"><label>Figures 69–74.</label><caption><p>Scanning electron micrographs of the ALS and PLS of <italic><tp:taxon-name>Trogloraptor marchingtoni</tp:taxon-name></italic>, female <bold>(</bold>CASENT9039440) and male (CASENT9040066) from No Name Cave and penultimate female from M2 Cave (CASENT9040012). <bold>69</bold> penultimatefemale, right ALS, numbers refer to the three ALS segments <bold>70</bold> male right ALS <bold>71</bold> female ALS piriform gland spigots (left image flipped to appear right) <bold>72</bold> female major ampullate gland spigots of ALS, arrows showing individual and grouped sensillae (right image flipped to appear left) <bold>73</bold> female PLS apex showing aciniform gland spigots (left image flipped to appear right); and <bold>74</bold> female <bold>right PLS apex</bold>. <bold>AC</bold> aciniform gland spigots <bold>MAP</bold> major ampullate gland spigot(s) <bold>Nu</bold> nubbin.</p></caption><graphic xmlns:xlink="http://www.w3.org/1999/xlink" xlink:href="ZooKeys-215-077-g012.jpg" position="float" orientation="portrait" xlink:type="simple"/></fig><fig id="F13" position="float" orientation="portrait"><label>Figures 75–80.</label><caption><p>Scanning electron micrographs of spinnerets of <italic><tp:taxon-name>Trogloraptor marchingtoni</tp:taxon-name></italic> from No Name Cave, female <bold>(</bold>CASENT9039440), male (CASENT9040066). <bold>75</bold> female spinneret overview (image flipped) <bold>76</bold> male spinneret overview <bold>77</bold> female PMS overview (image flipped) <bold>78</bold> female left PMS (image flipped) <bold>79</bold> female PMS close up showing aciniform gland spigots; and <bold>80</bold> male left PMS apex showing single aciniform gland spigot. <bold>AC</bold> aciniform gland spigots <bold>ALS</bold> anterior lateral spinneret <bold>mAP</bold> minor ampullate gland spigot(s) <bold>PMS</bold> posterior median spinnerets <bold>PLS</bold> posterior lateral spinnerets.</p></caption><graphic xmlns:xlink="http://www.w3.org/1999/xlink" xlink:href="ZooKeys-215-077-g013.jpg" position="float" orientation="portrait" xlink:type="simple"/></fig><fig id="F14" position="float" orientation="portrait"><label>Figures 81–86.</label><caption><p>Scanning electron micrographs of the spinnerets of <italic><tp:taxon-name>Trogloraptor marchingtoni</tp:taxon-name></italic> female <bold>(</bold>CASENT9039440) and male (CASENT9040066) from No Name Cave, and penultimate female from M2 Cave (CASENT9040012). <bold>81</bold> male colulus <bold>82</bold> male epiandrum <bold>83</bold> male posterior tracheal spiracle <bold>84</bold> penultimatefemale right ALS <bold>85</bold> female anal tubercle; and <bold>86</bold> male left PMS and PLS spinnerets, posterior, arrows to two aciniform gland spigots on PLS. <bold>AC</bold> aciniform gland spigots <bold>MAP</bold> major ampullate gland spigot(s) <bold>PMS</bold> posterior median spinnerets <bold>PLS</bold> posterior lateral spinnerets.</p></caption><graphic xmlns:xlink="http://www.w3.org/1999/xlink" xlink:href="ZooKeys-215-077-g014.jpg" position="float" orientation="portrait" xlink:type="simple"/></fig></tp:treatment-sec><tp:treatment-sec sec-type="Female"><title>Female</title><p><bold>(paratype):</bold> Total length 9.40. Markings as in male (<xref ref-type="fig" rid="F1">Figs 1–8</xref>). Carapace 3.90 long, 2.90 wide; clypeus 0.93 high; ocular area 0.38 long, 1.28 wide; ratio of eyes ALE:PME:PLE, 1.00:1.00:1.07, diameter of PME 0.15; chelicerae 2.25 long; sternum 1.75 long, 1.88 wide; labium 0.95 long, 0.65 wide; pedipalpal coxa 1.38 long, 0.50 wide. Leg measurements (Femur + Patella + Tibia + Metatarsus + Tarsus = [Total]): I: 7.15 + 1.25 + 6.85 + 7.25 + 1.35 = [23.85]; II: 6.75 + 1.30 + 6.85 + 6.95 + 1.40 = [23.25]; III: 5.25 + 1.25 + 5.10 + 4.70 + 1.15 = [17.50]; IV: 5.85 + 1.25 + 5.60 + 5.15 + 1.20 = [19.05]; pedipalp: 1.50 + 0.50 + 1.05 + 2.05 = [5.10]. Genital region weakly sclerotized externally, vulva with median translucent atrium and sclerotized lateral receptaculae, receptacular apex membranous (<xref ref-type="fig" rid="F10">Figs 59, 61, 62</xref>).</p><p><!--PageBreak--><bold>Variation (N=3):</bold> Total length 8.27—9.60; carapace length 1.30—1.40 times width, height 0.34—0.39 times width; PER width 2.71—3.40 times OAL; clypeal height 6.17—6.91 times PME diameter, 2.05—2.43 times cheliceral length; sternum length 0.93—0.96 times width; labium length 1.28—1.54 times width; pedipalpal coxa length 2.75—3.67 times width; femur I length 1.69—1.83 times carapace length; metatarsus I length 1.72—1.78 times carapace length.</p></tp:treatment-sec><tp:treatment-sec sec-type="Natural history"><title>Natural history.</title><p>This species has been collected in the dark zone of caves, hanging beneath a few strands of silk that are attached to the cave roof (<xref ref-type="fig" rid="F1">Figs 5–8</xref>). Boulders and rotting logs were searched near the entrance to M2 Cave without finding any <italic><tp:taxon-name>Trogloraptor</tp:taxon-name></italic>. Nothing has been observed of its predatory or mating behavior. Living specimens were reared in climate controlled conditions and constructed a loose tangle of web from which they hung beneath. Multiple attempts to feed the specimens a variety of prey items failed, which may indicate a preference for specific prey.</p></tp:treatment-sec><tp:treatment-sec sec-type="Distribution"><title>Distribution.</title><p>Caves in southwestern Oregon.</p></tp:treatment-sec><tp:treatment-sec sec-type="Additional material examined"><title>Additional material examined</title><p>(all CAS)<bold>.</bold> USA: OREGON: Josephine Co., No Name Cave, 17.8 km SSW Grants Pass, 16 Sept. 2010, N. Marchington, 1 ♀, CASENT9040051, 1 ♂, CASENT9040066, same data except 13 July 2011, 1♀, CASENT9039440; M2 Cave, 15.7 km SSW Grants Pass, 31 July 2010, Geo Graening, R. S. Davis and D. S. Snyder, 1 penultimate ♀, CASENT9040012, same data except 13 July 2011, N. Marchington, T. Audisio, C. Griswold, J. Ledford, D. Ubick, H. Wood and<!--PageBreak--><!--PageBreak--><!--PageBreak--> F. Álvarez-Padilla, 3 juveniles, CASENT9047599; Lake Cave near No Name Cave, 9.05 km S Wilderville, 13 July 2011, N. Marchington, T. Audisio, C. Griswold, J. Ledford, D. Ubick, H. Wood and F. Álvarez-Padilla, 1♂ (molted to maturity in captivity) CASENT9047600; Chapman Cave, 12 July 2011, N. Marchington, 2 juveniles, CASENT9039436.</p></tp:treatment-sec><tp:treatment-sec sec-type="Note"><title>Note.</title><p>A juvenile <italic><tp:taxon-name>Trogloraptor</tp:taxon-name></italic> specimen has been collected under debris in old growth redwood forest in far northwest California. The markings of this juvenile differ from the cave species, <italic><tp:taxon-name>Trogloraptor marchingtoni</tp:taxon-name></italic>. The northwest California specimen has dusky markings laterally on leg femora, a dusky Y marking extending back from the PLE to the posterior <!--PageBreak--><!--PageBreak-->margin of the carapace and undulate dusky markings along the lateral carapace margin. These markings suggest that there may be at least one additional <italic><tp:taxon-name>Trogloraptor</tp:taxon-name></italic> species currently known only from the juvenile. Records for this specimen are as follows: CALIFORNIA: Del Norte Co., NE Crescent City, Jedediah Smith Redwood State Park, Ruth Perry Hatton Grove, US199 0.2 mi E junction with Walker Rd., elev. 60m, 10.29 km NNE Crescent City, old growth redwood, under woody debris, 31 March 2011, E. Garcia, C. Richart, A. Schoenhofer, D. Sitzmann, 1 juvenile, CASENT9040069 (CAS)<!--PageBreak--><!--PageBreak--><!--PageBreak--><!--PageBreak-->.</p></tp:treatment-sec></tp:taxon-treatment>
